# Supplementary material for: Neural Correlates of Aberrant Salience and Source Monitoring in Schizophrenia and At-Risk Mental States—A Systematic Review of fMRI Studies
Source: J Clin Med. 2021 Sep 13;10(18):4126. doi: 10.3390/jcm10184126 (PMC8468329; doi:10.3390/jcm10184126)
Supplement: Supplementary file 1 [file jcm-10-04126-s001.zip]

Archive with 1 entries (1 files):
- jcm-1270519-Supplementary.xlsx
