# Supplementary material for: Neural Correlates of Aberrant Salience and Source Monitoring in Schizophrenia and At-Risk Mental States—A Systematic Review of fMRI Studies
Source: J Clin Med. 2021 Sep 13;10(18):4126. doi: 10.3390/jcm10184126 (PMC8468329; doi:10.3390/jcm10184126)
Supplement: Supplementary file 1 [file jcm-10-04126-s001.zip › jcm-1270519-Supplementary.xlsx]

## Sheet: Arkusz1
Study	Assessment of the quality and potential bias source in the reviewed papers
	1. Study participation and description of sample of interest										2. Bias measurement			3. Confounders, statistical analysis and reporting					TOTAL SCORE (number of met criteria / number of applicable criteria * 100)
Study	a) Described selection/exclusion criteria: neurological disorders	b) Described selection/exclusion criteria: IQ / intelectual disability / developmental disorders	c) Described selection/exclusion criteria: substance abuse or dependence	d) Described selection/exclusion criteria: age	e) Described selection/exclusion criteria: severity of symptoms / agitation / formal thought disorder	f) Described selection/exclusion criteria: diagnosis in the clinical group	g) If observations were removed - information is provided on how many and why	h) Individuals in the clinical group were examined with a structured interview	i) The results of structured interviews in clinical group(s) were presented in a more comprehensive form than the mean of the total score	j) Individuals in the control group - lack of diagnosis confirmed with a structured interview	a) Suitable description of the paradigm allowing for replication	b) Study setting was standardized (especially between groups)	c) Experimental tasks conducted in such a way that the researcher cannot - even unknowingly - influence the results	a) Groups did not differ in significant confounding variables OR researchers included such a potential confounding variable in the model - gender	b) Groups did not differ in significant confounding variables OR researchers included such a potential confounding variable in the model - age	c) Groups did not differ in significant confounding variables OR researchers included such a potential confounding variable in the model - IQ,prediseaseIQ	d) Groups did not differ in significant confounding variables OR the researchers included such a potential confounding variable in the model - psychopathology between two or more clinical groups	e) Authors report numerically (not just in a graph) the measures of variability (sd, se) of the results relevant to the study
Aberrant Salience Studies
Esslinger et al., 2012	-	-	-	-	-	x	x	x	x	-	x	x	x	x	x	-	n/a	-	0.53
Katthagen et al., 2018	-	-	-	-	-	x	n/a	x	x	x	x	x	x	x	x	x	n/a	-	0.63
Pankow et al., 2016	- (only in the non-clinical groups)	-	x	-	x	x	x	x	x	x	x	-	x	x	-	-	n/a	x	0.65
Walter et al., 2016	-	x	x	-	-	x	n/a	n/a	-	n/a	x	x	x	x	x	x	- (differences in positive symptoms were expected, but other types of symptoms were not reported)	x	0.67
Smieskova et al., 2015	- (only in the control group)	x	x	-	-	x	n/a	-	x	-	x	x	x	x	x	x	n/a (differences between FEP and ARMS groups were expected)	-	0.63
Roiser et al., 2013	-	-	-	-	-	x	x	x	x	x	x	x	x	x	x	x	n/a	x	0.71
Schmidt et al., 2017	- (only in the control group)	-	- (only in the control group)	-	-	x	x	x	x	x	x	x	x	x	x	x	n/a	-	0.65
Winton-Brown et al., 2017	- (only in the control group)	-	- (only in the control group)	-	-	x	x	x	x	x	x	x	x	x	-	x	n/a	-	0.59
Source Monitoring Studies
Allen et al., 2007	x	x	x	-	-	x	n/a	x	x	-	x	x	x	x	-	x	n/a	-	0.69
Garrison et al., 2017	x	x	x	-	x	x	x	x	x	x	x	x	- (some of the stimuli were read by the researcher)	x	x	-	n/a	-	0.76
Kambeitz-Ilankovic et al., 2013	- (only in the patient group)	x	- (only in the patient group)	-	-	x	n/a	x	x	-	x	x	x	x	x	x	n/a	x	0.69
Kumari et al., 2008	-	-	-	-	-	x	x	x	x	x	x	x	x	x	x	-	n/a	x	0.65
Mechelli et al., 2007	x	x	x	-	-	x	n/a	x	x	-	x	x	x	x	x	-	x (differences in positive symptoms were expected, and there were no differences in other types of symptoms)	x (reference to full results in other paper is provided)	0.76
Stephan-Otto et al., 2017	x	x	- (only for the control group)	x	x	x	x	x	-	-	x	x	x	x	x	x	n/a	-	0.76
Subramaniam et al., 2012	-	-	x	-	-	x	x	x	-	x	-	x	x	x	x	x	n/a	-	0.59
Subramaniam et al., 2017	-	-	x	-	-	x	n/a	x	x	x	x	x	x	x	x	-	n/a	-	0.63
Thoresen et al., 2014	x	x	x	x	-	x	x	x	x	-	x	x	x	x	x	-	n/a	x	0.82
Vinogradov et al., 2008	-	x	-	x	x	x	n/a	x	-	-	x	x	x	-	x	x	n/a	x	0.69
Wang et al., 2011	x	-	x	-	-	x	n/a	x	-	x	x	x	x	-	-	-	n/a	x	0.56
